# Supplementary material for: Combinatorial biosynthesis of novel gentamicin derivatives with nonsense mutation readthrough activity and low cytotoxicity
Source: Front Pharmacol. 2025 Apr 24;16:1575840. doi: 10.3389/fphar.2025.1575840 (PMC12059486; doi:10.3389/fphar.2025.1575840)
Supplement: Supplementary file 9 [file DataSheet2.zip]

Archive with 12 entries (12 files):
- actin 1.scn
- actin 1.tif
- actin 2.scn
- actin 2.tif
- actin 3.scn
- actin 3.tif
- p53 1.scn
- p53 1.tif
- p53 2.scn
- p53 2.tif
- p53 3.scn
- p53 3.tif
